# Supplementary material for: Brd1 Gene in Maize Encodes a Brassinosteroid C-6 Oxidase
Source: PLoS One. 2012 Jan 26;7(1):e30798. doi: 10.1371/journal.pone.0030798 (PMC3266906; doi:10.1371/journal.pone.0030798)
Supplement: Table S1 — Primer sequences used in the study. (XLSX) [file pone.0030798.s002.xlsx]

## Sheet: Table S1
Table S1. Primer sequences used in the study
Gene / Marker	Forward Primer	Reverse Primer
umc2240	cggatgttgccaagtacatcatatc	cgcctttgtaacccagactcatta
M1	tccactggtaggaggagagg	ccacatatgagatcacatgcaa
M2	caatttccccaacttctgtttc	ctccatcctttcaaggacctc
M3	tgccaaatatgctcaaccaagt	gctggttcattggtggaaaactc
M4	gtatacgtgcaccccagatgat	gatcggaggattattgtgcatc
M5	caatgattgtcaaagcgattgt	gagcgagagcactccaactatt
M6	tgatcttctttgcttccaggat	tattccactgcagcgagtttta
M7	ctcaaagaaaggcccataatccatgt	aatagcaacacagaagaaacctccaatt
M8	ttgggggatgcttgtattctac	atgagaaggttggaccactgtt
IDP7806	aaacaaacaggttgcatggg	agctcgtttagggcgtatcc
Zmbrd1 RT	gagaccaccgagttcctcaag	aaggtgccaagtacaagggtgt
Zmbrd1 Gen	cagtaacagcaaagcaagcaca	acatacgggtagagcagcaggt	Digest with BfaI
